# Supplementary material for: Biodistribution of Multimodal Gold Nanoclusters Designed for Photoluminescence-SPECT/CT Imaging and Diagnostic
Source: Nanomaterials (Basel). 2022 Sep 20;12(19):3259. doi: 10.3390/nano12193259 (PMC9565908; doi:10.3390/nano12193259)
Supplement: Supplementary file 1 [file nanomaterials-12-03259-s001.zip]

Archive with 1 entries (1 files):
- nanomaterials-1924952-supplementary.pdf
